# Supplementary material for: Comparative Analysis of Type 1 and Type Z Protein Phosphatases Reveals D615 as a Key Residue for Ppz1 Regulation
Source: Int J Mol Sci. 2022 Jan 25;23(3):1327. doi: 10.3390/ijms23031327 (PMC8836105; doi:10.3390/ijms23031327)
Supplement: Supplementary file 1 [file ijms-23-01327-s001.zip]

Archive with 6 entries (6 files):
- Figure S1 global consensus.pdf
- Figure S2.pdf
- Figure S3 (xlinks-figure_combined) revised.pdf
- Table S1 organisms.xlsx
- Table S2  (annotated residues).xlsx
- Table S3 oligos.xlsx
