# Supplementary material for: Comparative Analysis of Type 1 and Type Z Protein Phosphatases Reveals D615 as a Key Residue for Ppz1 Regulation
Source: Int J Mol Sci. 2022 Jan 25;23(3):1327. doi: 10.3390/ijms23031327 (PMC8836105; doi:10.3390/ijms23031327)
Supplement: Supplementary file 1 [file ijms-23-01327-s001.zip › Table S1 organisms.xlsx]

## Sheet: Table S1
Table S1. Organisms whose proteome has been analyzed for identification of PP1 and PPZ phosphatases
Ascomycota
	Saccharomycotina
	TaxonID	Name
	237561	Candida albicans
	573826	Candida dubliniensis
	5478	Candida glabrata
	294747	Candida tropicalis
	284592	Debaryomyces hansenii
	931890	Eremothecium cymbalariae
	284811	Eremothecium gossypii
	28985	Kluyveromyces lactis
	559295	Lachancea thermotolerans
	294746	Meyerozyma guilliermondii
	559304	Millerozyma farinosa CBS 7064
	559292	Saccharomyces cerevisiae
	1071380	Tetrapisispora blattae
	4950	Torulaspora delbrueckii
	284591	Yarrowia lipolytica
	Pezizomycotina
	TaxonID	Name
	330879	Aspergillus fumigatus
	227321	Aspergillus nidulans
	510516	Aspergillus oryzae
	1043004	Aureobasidium namibiae
	655819	Beauveria bassiana
	930090	Bipolaris oryzae
	332648	Botrytis cinerea
	573729	Myceliophthora thermophila
	1287680	Neofusicoccum parvum
	367110	Neurospora crassa
	663202	Trichophyton verrucosum
	55307	Tuber indicum
	336963	Uncinocarpus reesii
	Taphrinomycotina
	TaxonID	Name
	1198029	Neolecta irregularis
	42068	Pneumocystis jirovecii
	56484	Protomyces lactucaedebilis
	653667	Schizosaccharomyces cryophilus
	402676	Schizosaccharomyces japonicus
	483514	Schizosaccharomyces octosporus
	284812	Schizosaccharomyces pombe
Basidiomycota
	Agaricomycotina
	TaxonID	Name
	1095465	Bondarzewia mesenterica
	930990	Botryobasidium botryosum
	29889	Calocera cornea
	294750	Cryptococcus gattii
	214684	Cryptococcus neoformans
	685588	Galerina marginata
	745531	Phlebiopsis gigantea
	765440	Piloderma croceum
	933852	Sebacina vermifera
	578456	Tremella mesenterica
	Wallemiomycetes+Ustilagomycotina
	TaxonID	Name
	1305764	Pseudozyma hubeiensis
	237631	Ustilago maydis
	1299270	Wallemia ichthyophaga
	Pucciniomycotina
	TaxonID	Name
	418459	Puccinia graminis
	5288	Rhodotorula diobovata
Monokaryotic
	Zygomycota
	TaxonID	Name
	763665	Coemansia reversa
	796925	Conidiobolus coronatus
	246409	Rhizopus delemar
	Chytridiomycota
	TaxonID	Name
	578462	Allomyces macrogynus
	1344416	Gonapodya prolifera
	645134	Spizellomyces punctatus
	Cryptomycota
	TaxonID	Name
	988480	Rozella allomycis
