# Supplementary material for: Comparative Analysis of Type 1 and Type Z Protein Phosphatases Reveals D615 as a Key Residue for Ppz1 Regulation
Source: Int J Mol Sci. 2022 Jan 25;23(3):1327. doi: 10.3390/ijms23031327 (PMC8836105; doi:10.3390/ijms23031327)
Supplement: Supplementary file 1 [file ijms-23-01327-s001.zip › Table S2 (annotated residues).xlsx]

## Sheet: Table S2
Table S2. Conserved differences in sequence in fungal PP1 and PPZ proteins. Numbering corresponds to S. cerevisiae Glc7 and Ppz1. (">" denotes "most cases")
Glc7	In PP1	Ppz1	In PPZ	class (*)	Affects charge (**)	Comments
10	S, N	365	D/E	A	N to A
13	>D, E	368	varied (frecuent Q)	B	A to N	only D in some Candida species
19	R	374	mostly G	A	B to N	some Q in PP1 in Taphr, some K/R in PPZ in Monok
23	P	379	R/K in Sacch, mostly V/S in the rest	B	N to B	affects charge only in solo en Sc
24	G	380	mostly T/S	B
28	mostly Q, in Sacch D/T	384	mostly C	B	A to N	affects charge only in some Sacch
30	varied	386	mostly K (minor R)	C	N to B	E in PP1 in some Sacch
31	E	387	mostly N	A	A to N	D in PP1 In some Taph
35	R or K (Bas)	391	varied	B	B to N	E in PPZ in some Candida
36	Y/F	392	varied (>L,Q,A,S)	B
37	L	393	mostly I, V	B
40	K (minor R)	396	varied (>A)	B	B to N	some T in PP1 (Taph & Monok), K in PPZ in some Sacch (including Sc)
55	E	411	varied (>S)	B	A to N
56	A	412	P (also A in Pecizo)	A
61	C	417	V	A
69	Y (minor S)	425	varied	B		in PPZ mostly >T/S, except in Sacch (G/A)
76	E	432	E, except in Sacch (>T)	D	A to N	affects charge only in Sacch
77	Y	433	mostly M, except in Sacch (K)	D	N to B	affects charge only in Sacch (Y. Lipolytica also shows M)
78	G	434	C	A
83	E (minor D)	439	varied (never E/D)	B	A to N
104	C	460	L	A
108	A	464	C (always L in Taph )	A
128	S	484	mostly N	A		K in Y. Lipolyitica
129	I	485	V (I in some Taph)	A
130	N	486	T	A
132	I	488	V	A
143	Y (minor F)	499	varied (abundant C)	B
147	L	503	varied (mostly T,I,V)	B
152	T	508	mostly I, V	B
154	C	510	T or V	B
157	C	513	mostly T in Sacch, otherwise C,T	B
164	I (very few V)	520	V	A
165	D	521	A	A	A to N
166	E	522	mostly G (S in 4 & 5)	A	A to N
170	mostly T, minor C	526	C	C
171	M	527	V	A
178	D	534	varied (mostly V, S, A)	B	A to N
184	Q	540	E/D	A	N to A
187	R	543	varied (but R in most Bas)	B	B to N	does not affect charge in most Bas
197	varied (mostly V, C, T)	553	Y (mostly F in Sacch)	C		in PP1, the specific residue depends on the clade
201	C	557	N	A
209	D (minor E)	565	varied (T, A, S)	B	A to N
210	K	566	D (minor E)	A	B to A
211	D (minor E)	567	Varied (T, S, I, M)	B	A to N
214	G	570	E or D	A	N to A
216	S (G in Taph)	572	E	A	N to A
225	T	581	mostly C (if not, V)	B
228	P (minor A)	584	K (minor R)	A	N to B
229	D	585	Varied	B	A to N	for PPZ, V in Sacch, K in Pezizo, N in Taph
231	V	587	I	A
238	mostly H	594	often H, but in Sacch always F	D		for PP1, in S. cerevisiae and a few other Sacch, is Q
239	D	595	Mostly D, pero en Sacch mostly G)	D	A to N	charge afected only in Sacch
240	M (minor I,L)	596	moslty F	B		M in Bas
248	Q	604	M	A
259	K	615	D (minor E)	A	B to A	more varied in Monok
278	A	634	W, F or Y	B		not aromatic and varied in Monok
281	M	637	mostly V	B		C in PPZ in some Bas
285	mostly D	641	mostly S	B		for PPZ , S is found always in Sacch, Pezizo and Bas. Otherwise, N can be also present
293	Q	649	E	A	N to A
296	K	652	varied. Mostly K, but in Sacch is D or (minor) E	D	B to A	affects charge only in Sacch (except Y. Lipolyitica, where there is a K)
300	K	656	varied, never basic	B	B to N	S en Sacch & Pecizo, >G en Bas, >Q en Taph
Notes:
(*)	A: changes fixed in PP1s and PPZs; B: constant residue in PP1s but varied in PPZs;
	C: constant residue in PPZs but varied in PP1s; D: Other cases (i.e. changes only affect an specific clade)
(**)	N: Neutral; A: Acidic; B: Basic
