# Supplementary material for: Comparative Analysis of Type 1 and Type Z Protein Phosphatases Reveals D615 as a Key Residue for Ppz1 Regulation
Source: Int J Mol Sci. 2022 Jan 25;23(3):1327. doi: 10.3390/ijms23031327 (PMC8836105; doi:10.3390/ijms23031327)
Supplement: Supplementary file 1 [file ijms-23-01327-s001.zip › Table S3 oligos.xlsx]

## Sheet: Table S1
Table S3. Oligonucleotides used in this work.
Oligonucleotide	Sequence	Use
M13rev	CAGGAAACAGCTATGAC	mutagenesis D566K and D615K, anchors at the vector
PPZ1_5'_seq_cat	TGCTATCGTAGCCGGAAAGA	mutagenesis D566K
5_Ppz1_D566K	CTTTTGTGGTCCGATCCCACAAAATCACCCAACGAATGGGAGG	mutagenesis D566K and D615K
3_Ppz1_D566K	CCTCCCATTCGTTGGGTGATTTTGTGGGATCGGACCACAAAAG	mutagenesis D566K and D615K
5_Ppz1_D615K	GGAAGACGGTTATGAATTTTTCAATAAAAGAAGTCTCGTTACGGTG	mutagenesis D615K
3_Ppz1_D615K	CACCGTAACGAGACTTCTTTTATTGAAAAATTCATAACCGTCTTCC	mutagenesis D615K
